# Supplementary material for: Preservation versus resection of Denonvilliers’ fascia in total mesorectal excision for male rectal cancer: follow-up analysis of the randomized PUF-01 trial
Source: Nat Commun. 2023 Oct 20;14:6667. doi: 10.1038/s41467-023-42367-3 (PMC10589235; doi:10.1038/s41467-023-42367-3)
Supplement: Supplementary file 4 — Source Data [file 41467_2023_42367_MOESM4_ESM.xlsx]

## Sheet: Figure 2
Group	3-year OS (months)	survival status	TNM stage
1	2	0	1
1	36	0	1
1	36	0	1
1	36	0	1
1	36	0	1
1	36	0	1
1	36	0	1
1	36	0	1
1	36	0	1
1	36	0	1
1	36	0	1
1	36	0	1
1	35	0	1
1	35	0	1
1	36	0	1
1	36	0	1
1	36	0	1
1	36	0	1
1	36	0	1
1	36	0	1
1	36	0	1
1	36	0	1
1	36	0	1
1	36	0	1
1	36	0	1
1	36	0	1
1	36	0	1
1	36	0	1
1	36	0	1
1	36	0	1
1	36	0	1
1	30	1	1
1	36	0	1
1	36	0	2
1	36	0	2
1	36	0	2
1	36	0	2
1	36	0	2
1	36	0	2
1	36	0	2
1	36	0	2
1	36	0	2
1	36	0	2
1	36	0	2
1	36	0	2
1	36	0	2
1	22	1	2
1	17	0	2
1	29	0	2
1	30	0	2
1	36	0	2
1	36	0	2
1	36	0	2
1	36	0	2
1	36	0	2
1	36	0	2
1	36	0	2
1	36	0	2
1	36	0	2
1	36	0	2
1	36	0	2
1	36	0	2
1	36	0	2
1	36	0	2
1	36	0	2
1	36	0	2
1	36	0	2
1	36	0	2
1	36	0	2
1	36	0	2
1	36	0	2
1	30	1	2
1	36	0	2
1	36	0	2
1	36	0	2
1	36	0	2
1	36	0	2
1	36	0	2
1	30	0	3
1	36	0	3
1	36	0	3
1	36	0	3
1	36	0	3
1	36	0	3
1	36	0	3
1	36	0	3
1	36	0	3
1	36	0	3
1	36	0	3
1	36	0	3
1	36	0	3
1	36	0	3
1	36	0	3
1	36	0	3
1	36	0	3
1	36	0	3
1	15	1	3
1	29	1	3
1	32	1	3
1	34	1	3
1	36	0	3
1	36	0	3
1	36	0	3
1	33	0	3
1	36	0	3
1	36	0	3
1	36	0	3
1	36	0	3
1	36	0	3
1	36	0	3
1	36	0	3
1	36	0	3
1	36	0	3
1	36	0	3
1	36	0	3
1	36	0	3
1	36	0	3
1	36	0	3
1	36	0	3
1	36	0	3
1	36	0	3
1	36	0	3
2	36	0	1
2	36	0	1
2	36	0	1
2	36	0	1
2	36	0	1
2	36	0	1
2	36	0	1
2	36	0	1
2	11	1	1
2	18	1	1
2	29	0	1
2	36	0	1
2	36	0	1
2	36	0	1
2	36	0	1
2	36	0	1
2	36	0	1
2	36	0	1
2	36	0	1
2	36	0	1
2	36	0	1
2	36	0	1
2	36	0	1
2	36	0	1
2	36	0	1
2	36	0	1
2	36	0	1
2	36	0	1
2	36	0	1
2	36	0	1
2	36	0	1
2	36	0	1
2	36	0	1
2	36	0	1
2	36	0	1
2	36	0	2
2	36	0	2
2	36	0	2
2	36	0	2
2	36	0	2
2	36	0	2
2	36	0	2
2	36	0	2
2	36	0	2
2	30	0	2
2	36	0	2
2	36	0	2
2	36	0	2
2	36	0	2
2	36	0	2
2	36	0	2
2	36	0	2
2	36	0	2
2	36	0	2
2	36	0	2
2	36	0	2
2	36	0	2
2	36	0	2
2	36	0	2
2	36	0	2
2	36	0	2
2	36	0	2
2	36	0	2
2	29	1	2
2	32	1	2
2	34	1	2
2	36	0	2
2	36	0	2
2	31	0	3
2	34	0	3
2	34	0	3
2	36	0	3
2	36	0	3
2	36	0	3
2	36	0	3
2	36	0	3
2	36	0	3
2	36	0	3
2	36	0	3
2	36	0	3
2	36	0	3
2	8	1	3
2	3	0	3
2	8	0	3
2	31	0	3
2	36	0	3
2	36	0	3
2	36	0	3
2	36	0	3
2	36	0	3
2	36	0	3
2	36	0	3
2	36	0	3
2	36	0	3
2	36	0	3
2	36	0	3
2	36	0	3
2	36	0	3
2	36	0	3
2	36	0	3
2	36	0	3
2	36	0	3
2	36	0	3
2	36	0	3
2	36	0	3
2	36	0	3
2	36	0	3
2	36	0	3
2	25	1	3
2	27	1	3
2	28	1	3
2	31	1	3
2	32	1	3
2	33	1	3
2	36	0	3
2	36	0	3
2	36	0	3
2	36	0	3
2	36	0	3
2	36	0	3

## Sheet: Figure 3
Group	3-year DFS (months)	recurrence status	TNM stage
1	2	0	1
1	36	0	1
1	36	0	1
1	36	0	1
1	36	0	1
1	36	0	1
1	36	0	1
1	36	0	1
1	36	0	1
1	36	0	1
1	36	0	1
1	36	0	1
1	35	0	1
1	35	0	1
1	36	0	1
1	36	0	1
1	36	0	1
1	36	0	1
1	36	0	1
1	36	0	1
1	36	0	1
1	36	0	1
1	36	0	1
1	36	0	1
1	36	0	1
1	36	0	1
1	36	0	1
1	36	0	1
1	36	0	1
1	36	0	1
1	36	0	1
1	13	1	1
1	21	1	1
1	36	0	2
1	36	0	2
1	36	0	2
1	36	0	2
1	36	0	2
1	36	0	2
1	36	0	2
1	36	0	2
1	36	0	2
1	36	0	2
1	36	0	2
1	36	0	2
1	36	0	2
1	22	1	2
1	17	0	2
1	29	0	2
1	30	0	2
1	36	0	2
1	36	0	2
1	36	0	2
1	36	0	2
1	36	0	2
1	36	0	2
1	36	0	2
1	36	0	2
1	36	0	2
1	36	0	2
1	36	0	2
1	36	0	2
1	36	0	2
1	36	0	2
1	36	0	2
1	36	0	2
1	36	0	2
1	36	0	2
1	36	0	2
1	36	0	2
1	36	0	2
1	27	1	2
1	34	1	2
1	36	0	2
1	18	1	2
1	20	1	2
1	36	0	2
1	36	0	2
1	30	0	3
1	36	0	3
1	36	0	3
1	36	0	3
1	36	0	3
1	36	0	3
1	36	0	3
1	36	0	3
1	36	0	3
1	36	0	3
1	36	0	3
1	36	0	3
1	36	0	3
1	36	0	3
1	36	0	3
1	36	0	3
1	36	0	3
1	36	0	3
1	8	1	3
1	11	1	3
1	16	1	3
1	9	1	3
1	25	1	3
1	36	0	3
1	26	1	3
1	33	0	3
1	36	0	3
1	36	0	3
1	36	0	3
1	36	0	3
1	36	0	3
1	36	0	3
1	36	0	3
1	36	0	3
1	36	0	3
1	36	0	3
1	36	0	3
1	14	1	3
1	36	0	3
1	36	0	3
1	36	0	3
1	36	0	3
1	32	1	3
1	36	0	3
2	36	0	1
2	36	0	1
2	36	0	1
2	36	0	1
2	36	0	1
2	36	0	1
2	36	0	1
2	36	0	1
2	4	1	1
2	18	1	1
2	29	0	1
2	36	0	1
2	36	0	1
2	36	0	1
2	36	0	1
2	36	0	1
2	36	0	1
2	36	0	1
2	36	0	1
2	36	0	1
2	36	0	1
2	36	0	1
2	36	0	1
2	36	0	1
2	36	0	1
2	36	0	1
2	36	0	1
2	36	0	1
2	36	0	1
2	36	0	1
2	36	0	1
2	36	0	1
2	36	0	1
2	36	0	1
2	36	0	1
2	36	1	2
2	36	0	2
2	36	0	2
2	36	0	2
2	36	0	2
2	36	0	2
2	36	0	2
2	36	0	2
2	36	0	2
2	30	0	2
2	36	0	2
2	36	0	2
2	36	0	2
2	36	0	2
2	36	0	2
2	36	0	2
2	36	0	2
2	36	0	2
2	36	0	2
2	36	0	2
2	36	0	2
2	36	0	2
2	36	0	2
2	36	0	2
2	36	0	2
2	36	0	2
2	36	0	2
2	36	0	2
2	8	1	2
2	23	1	2
2	13	1	2
2	15	1	2
2	36	0	2
2	31	0	3
2	34	0	3
2	34	0	3
2	36	0	3
2	36	0	3
2	36	0	3
2	36	0	3
2	36	0	3
2	36	0	3
2	36	0	3
2	36	0	3
2	36	0	3
2	36	0	3
2	6	1	3
2	3	0	3
2	8	0	3
2	31	0	3
2	36	0	3
2	36	0	3
2	36	0	3
2	36	0	3
2	36	0	3
2	36	0	3
2	36	0	3
2	36	0	3
2	36	0	3
2	36	0	3
2	36	0	3
2	36	0	3
2	36	0	3
2	36	0	3
2	36	0	3
2	36	0	3
2	36	0	3
2	36	0	3
2	36	0	3
2	36	0	3
2	36	0	3
2	36	0	3
2	36	0	3
2	14	1	3
2	13	1	3
2	28	1	3
2	31	1	3
2	25	1	3
2	12	1	3
2	19	1	3
2	25	1	3
2	36	0	3
2	15	1	3
2	36	0	3
2	28	1	3
